# Supplementary material for: Ancient Human Genomes and Environmental DNA from the Cement Attaching 2,000-Year-Old Head Lice Nits
Source: Mol Biol Evol. 2021 Dec 28;39(2):msab351. doi: 10.1093/molbev/msab351 (PMC8829908; doi:10.1093/molbev/msab351)
Supplement: msab351_Supplementary_Data [file msab351_supplementary_data.zip]

Archive with 3 entries (3 files):
- Answers EditorReviewers R3 MS- MBE-21-0357.R2.docx
- Suppl. Table S9 Pediculus Cytb Accessions.xlsx
- Supplementary Material aHost genomes revised S.pdf
