# Supplementary material for: Ancient Human Genomes and Environmental DNA from the Cement Attaching 2,000-Year-Old Head Lice Nits
Source: Mol Biol Evol. 2021 Dec 28;39(2):msab351. doi: 10.1093/molbev/msab351 (PMC8829908; doi:10.1093/molbev/msab351)
Supplement: msab351_Supplementary_Data [file msab351_supplementary_data.zip › Suppl. Table S9 Pediculus Cytb Accessions.xlsx]

## Sheet: Sheet1
Genbank accession number Cytochrome b	ID, country	Europe	North America	South America	Africa	Oceania	Asia	Unknown
AY316753.1	Pediculus_humanus_capitis_UK	1	0	0	0	0	0	0
AY316754.1	Pediculus_humanus_capitis_Taiwan	0	0	0	0	0	1	0
AY316755.1	Pediculus_humanus_capitis_Laos	0	0	0	0	0	1	0
AY316756.1	Pediculus_humanus_capitis_Papua_New_Guinea	0	0	0	0	1	0	0
AY316757.1	Pediculus_humanus_capitis_Papua_New_Guinea	0	0	0	0	1	0	0
AY316758.1	Pediculus_humanus_capitis_Philippines	0	0	0	0	0	1	0
AY316759.1	Pediculus_humanus_capitis_Ecuador	0	0	1	0	0	0	0
AY316760.1	Pediculus_humanus_capitis_Panama	0	0	1	0	0	0	0
AY316761.1	Pediculus_humanus_capitis_Germany	1	0	0	0	0	0	0
AY316762.1	Pediculus_humanus_capitis_Germany	1	0	0	0	0	0	0
AY316763.1	Pediculus_humanus_capitis_Germany	1	0	0	0	0	0	0
AY316764.1	Pediculus_humanus_capitis_Germany	1	0	0	0	0	0	0
AY316765.1	Pediculus_humanus_capitis_Ethiopia	0	0	0	1	0	0	0
AY316766.1	Pediculus_humanus_capitis_Ethiopia	0	0	0	1	0	0	0
AY316767.1	Pediculus_humanus_capitis_Ethiopia	0	0	0	1	0	0	0
AY316768.1	Pediculus_humanus_capitis_Ethiopia	0	0	0	1	0	0	0
AY316769.1	Pediculus_humanus_capitis_Ethiopia	0	0	0	1	0	0	0
AY316770.1	Pediculus_humanus_capitis_Ethiopia	0	0	0	1	0	0	0
AY316771.1	Pediculus_humanus_capitis_Nepal	0	0	0	0	0	1	0
AY316772.1	Pediculus_humanus_capitis_Nepal	0	0	0	0	0	1	0
AY316773.1	Pediculus_humanus_capitis_Ethiopia	0	0	0	1	0	0	0
AY316774.1	Pediculus_humanus_capitis_Ethiopia	0	0	0	1	0	0	0
AY316775.1	Pediculus_humanus_capitis_Ethiopia	0	0	0	1	0	0	0
AY316776.1	Pediculus_humanus_capitis_Germany	1	0	0	0	0	0	0
AY316777.1	Pediculus_humanus_capitis_UK	1	0	0	0	0	0	0
AY316778.1	Pediculus_humanus_capitis_UK	1	0	0	0	0	0	0
AY316779.1	Pediculus_humanus_corporis_Germany	1	0	0	0	0	0	0
AY316780.1	Pediculus_humanus_corporis_Germany	1	0	0	0	0	0	0
AY316781.1	Pediculus_humanus_corporis_Iran	0	0	0	0	0	1	0
AY316782.1	Pediculus_humanus_corporis_Iran	0	0	0	0	0	1	0
AY316783.1	Pediculus_humanus_corporis_Germany	1	0	0	0	0	0	0
AY316784.1	Pediculus_humanus_corporis_Ethiopia	0	0	0	1	0	0	0
AY316785.1	Pediculus_humanus_corporis_Ethiopia	0	0	0	1	0	0	0
AY316786.1	Pediculus_humanus_corporis_Ethiopia	0	0	0	1	0	0	0
AY316787.1	Pediculus_humanus_corporis_Ethiopia	0	0	0	1	0	0	0
AY316788.1	Pediculus_humanus_corporis_Ethiopia	0	0	0	1	0	0	0
AY316789.1	Pediculus_humanus_corporis_Ethiopia	0	0	0	1	0	0	0
AY316790.1	Pediculus_humanus_corporis_Ethiopia	0	0	0	1	0	0	0
AY316791.1	Pediculus_humanus_corporis_Germany	1	0	0	0	0	0	0
AY316792.1	Pediculus_humanus_corporis_USA	0	1	0	0	0	0	0
AY696009.1	Pediculus_humanus_capitis_USA	0	1	0	0	0	0	0
AY696010.1	Pediculus_humanus_capitis_USA	0	1	0	0	0	0	0
AY696011.1	Pediculus_humanus_capitis_USA	0	1	0	0	0	0	0
AY696012.1	Pediculus_humanus_capitis_Honduras	0	0	1	0	0	0	0
AY696013.1	Pediculus_humanus_capitis_USA	0	1	0	0	0	0	0
AY696014.1	Pediculus_humanus_capitis_USA	0	1	0	0	0	0	0
AY696015.1	Pediculus_humanus_capitis_Honduras	0	0	1	0	0	0	0
AY696016.1	Pediculus_humanus_capitis_Honduras	0	0	1	0	0	0	0
AY696017.1	Pediculus_humanus_capitis_Honduras	0	0	1	0	0	0	0
AY696018.1	Pediculus_humanus_capitis_Honduras	0	0	1	0	0	0	0
AY696019.1	Pediculus_humanus_capitis_Philippines	0	0	0	0	0	1	0
AY696020.1	Pediculus_humanus_capitis_Philippines	0	0	0	0	0	1	0
AY696021.1	Pediculus_humanus_capitis_Philippines	0	0	0	0	0	1	0
AY696022.1	Pediculus_humanus_capitis_Philippines	0	0	0	0	0	1	0
AY696023.1	Pediculus_humanus_capitis_Philippines	0	0	0	0	0	1	0
AY696024.1	Pediculus_humanus_capitis_Philippines	0	0	0	0	0	1	0
AY696025.1	Pediculus_humanus_capitis_Philippines	0	0	0	0	0	1	0
AY696026.1	Pediculus_humanus_corporis_USA	0	1	0	0	0	0	0
AY696027.1	Pediculus_humanus_corporis_USA	0	1	0	0	0	0	0
AY696028.1	Pediculus_humanus_corporis_USA	0	1	0	0	0	0	0
AY696029.1	Pediculus_humanus_corporis_USA	0	1	0	0	0	0	0
AY696030.1	Pediculus_humanus_corporis_USA	0	1	0	0	0	0	0
AY696031.1	Pediculus_humanus_corporis_Canada	0	1	0	0	0	0	0
AY696032.1	Pediculus_humanus_corporis_Canada	0	1	0	0	0	0	0
AY696033.1	Pediculus_humanus_corporis_Canada	0	1	0	0	0	0	0
AY696034.1	Pediculus_humanus_corporis_Canada	0	1	0	0	0	0	0
AY696035.1	Pediculus_humanus_corporis_Canada	0	1	0	0	0	0	0
AY696036.1	Pediculus_humanus_corporis_Canada	0	1	0	0	0	0	0
AY696037.1	Pediculus_humanus_corporis_Canada	0	1	0	0	0	0	0
AY696038.1	Pediculus_humanus_corporis_USA	0	1	0	0	0	0	0
AY696039.1	Pediculus_humanus_corporis_USA	0	1	0	0	0	0	0
AY696040.1	Pediculus_humanus_corporis_USA	0	1	0	0	0	0	0
AY696041.1	Pediculus_humanus_corporis_USA	0	1	0	0	0	0	0
AY696042.1	Pediculus_humanus_corporis_Yemen	0	0	0	0	0	1	0
AY696043.1	Pediculus_humanus_capitis_Philippines	0	0	0	0	0	1	0
AY696044.1	Pediculus_humanus_capitis_Honduras	0	0	1	0	0	0	0
AY696045.1	Pediculus_humanus_capitis_Philippines	0	0	0	0	0	1	0
AY696046.1	Pediculus_humanus_capitis_Philippines	0	0	0	0	0	1	0
AY696047.1	Pediculus_humanus_capitis_USA	0	1	0	0	0	0	0
AY696048.1	Pediculus_humanus_capitis_USA	0	1	0	0	0	0	0
AY696049.1	Pediculus_humanus_capitis_USA	0	1	0	0	0	0	0
AY696050.1	Pediculus_humanus_capitis_Papua_New_Guinea	0	0	0	0	1	0	0
AY696051.1	Pediculus_humanus_capitis_Papua_New_Guinea	0	0	0	0	1	0	0
AY696052.1	Pediculus_humanus_capitis_Papua_New_Guinea	0	0	0	0	1	0	0
AY696053.1	Pediculus_humanus_capitis_USA	0	1	0	0	0	0	0
AY696054.1	Pediculus_humanus_capitis_USA	0	1	0	0	0	0	0
AY696055.1	Pediculus_humanus_capitis_USA	0	1	0	0	0	0	0
AY696056.1	Pediculus_humanus_capitis_USA	0	1	0	0	0	0	0
AY696057.1	Pediculus_humanus_capitis_Philippines	0	0	0	0	0	1	0
AY696058.1	Pediculus_humanus_capitis_Philippines	0	0	0	0	0	1	0
AY696059.1	Pediculus_humanus_capitis_Honduras	0	0	1	0	0	0	0
AY696060.1	Pediculus_humanus_capitis_Honduras	0	0	1	0	0	0	0
AY696061.1	Pediculus_humanus_capitis_Philippines	0	0	0	0	0	1	0
AY696062.1	Pediculus_humanus_capitis_Philippines	0	0	0	0	0	1	0
AY696063.1	Pediculus_humanus_capitis_Papua_New_Guinea	0	0	0	0	1	0	0
AY696064.1	Pediculus_humanus_capitis_Papua_New_Guinea	0	0	0	0	1	0	0
AY696065.1	Pediculus_humanus_capitis_Papua_New_Guinea	0	0	0	0	1	0	0
AY696066.1	Pediculus_humanus_capitis_Papua_New_Guinea	0	0	0	0	1	0	0
EF653430.1	Pediculus_humanus_capitis_Peru	0	0	1	0	0	0	0
FJ267428.1	Pediculus_humanus_capitis_voucher_Pdcap9.20.05.23	0	0	0	0	0	0	1
FJ267429.1	Pediculus_humanus_capitis_voucher_Pdcap9.20.05.25	0	0	0	0	0	0	1
FJ267430.1	Pediculus_humanus_capitis_voucher_Pdcap3.27.06.3	0	0	0	0	0	0	1
FJ267431.1	Pediculus_humanus_capitis_voucher_Pdcap9.20.05.20	0	0	0	0	0	0	1
FJ267432.1	Pediculus_humanus_corporis_voucher_Pdhum11.19.02.1	0	0	0	0	0	0	1
FJ267433.1	Pediculus_humanus_corporis_voucher_Pdhum9.6.06.3	0	0	0	0	0	0	1
FJ499475.1	Pediculus_humanus_corporis_cytochrome_b	0	0	0	0	0	0	1
GU323324.1	Pediculus_humanus_genotype_1	0	0	0	0	0	0	1
GU323325.1	Pediculus_humanus_genotype_2	0	0	0	0	0	0	1
GU323326.1	Pediculus_humanus_genotype_3	0	0	0	0	0	0	1
GU323327.1	Pediculus_humanus_genotype_4	0	0	0	0	0	0	1
GU323328.1	Pediculus_humanus_genotype_5	0	0	0	0	0	0	1
GU323329.1	Pediculus_humanus_genotype_6	0	0	0	0	0	0	1
GU323330.1	Pediculus_humanus_genotype_7	0	0	0	0	0	0	1
GU323331.1	Pediculus_humanus_genotype_8	0	0	0	0	0	0	1
GU323332.1	Pediculus_humanus_genotype_9	0	0	0	0	0	0	1
GU323333.1	Pediculus_humanus_genotype_10	0	0	0	0	0	0	1
GU323334.1	Pediculus_humanus_genotype_11	0	0	0	0	0	0	1
JF694384.1	Pediculus_humanus_corporis_isolate_1body	0	0	0	0	0	0	1
JF694385.1	Pediculus_humanus_corporis_isolate_2body	0	0	0	0	0	0	1
JF694386.1	Pediculus_humanus_corporis_isolate_3body	0	0	0	0	0	0	1
JF694387.1	Pediculus_humanus_corporis_isolate_4body	0	0	0	0	0	0	1
JF694388.1	Pediculus_humanus_corporis_isolate_5body	0	0	0	0	0	0	1
JF694389.1	Pediculus_humanus_corporis_isolate_6body	0	0	0	0	0	0	1
JF694390.1	Pediculus_humanus_corporis_isolate_7body	0	0	0	0	0	0	1
JF694391.1	Pediculus_humanus_corporis_isolate_9body	0	0	0	0	0	0	1
JF694392.1	Pediculus_humanus_corporis_isolate_10body	0	0	0	0	0	0	1
JF694393.1	Pediculus_humanus_capitis_isolate_1head	0	0	0	0	0	0	1
JF694394.1	Pediculus_humanus_capitis_isolate_2head	0	0	0	0	0	0	1
JF694395.1	Pediculus_humanus_capitis_isolate_3head	0	0	0	0	0	0	1
JF694396.1	Pediculus_humanus_capitis_isolate_4head	0	0	0	0	0	0	1
JF694397.1	Pediculus_humanus_capitis_isolate_5head	0	0	0	0	0	0	1
JF694398.1	Pediculus_humanus_capitis_isolate_6head	0	0	0	0	0	0	1
JF694399.1	Pediculus_humanus_capitis_isolate_7head	0	0	0	0	0	0	1
JF694400.1	Pediculus_humanus_capitis_isolate_8head	0	0	0	0	0	0	1
JF694401.1	Pediculus_humanus_capitis_isolate_9head	0	0	0	0	0	0	1
JF694402.1	Pediculus_humanus_capitis_isolate_10head	0	0	0	0	0	0	1
JF694403.1	Pediculus_humanus_capitis_isolate_11head	0	0	0	0	0	0	1
JF694404.1	Pediculus_humanus_capitis_isolate_12head	0	0	0	0	0	0	1
JF694405.1	Pediculus_humanus_capitis_isolate_13head	0	0	0	0	0	0	1
JF694406.1	Pediculus_humanus_capitis_isolate_14head	0	0	0	0	0	0	1
JF694407.1	Pediculus_humanus_capitis_isolate_15head	0	0	0	0	0	0	1
JF694408.1	Pediculus_humanus_capitis_isolate_16head	0	0	0	0	0	0	1
JF694409.1	Pediculus_humanus_capitis_isolate_17head	0	0	0	0	0	0	1
JF694410.1	Pediculus_humanus_capitis_isolate_18head	0	0	0	0	0	0	1
JF694411.1	Pediculus_humanus_capitis_isolate_19head	0	0	0	0	0	0	1
JF694412.1	Pediculus_humanus_capitis_isolate_20head	0	0	0	0	0	0	1
JF694413.1	Pediculus_humanus_capitis_isolate_21head	0	0	0	0	0	0	1
JF694414.1	Pediculus_humanus_capitis_isolate_22head	0	0	0	0	0	0	1
JF694415.1	Pediculus_humanus_capitis_isolate_23head	0	0	0	0	0	0	1
JF694416.1	Pediculus_humanus_capitis_isolate_24head	0	0	0	0	0	0	1
JF694417.1	Pediculus_humanus_capitis_isolate_25head	0	0	0	0	0	0	1
JF694418.1	Pediculus_humanus_capitis_isolate_26head	0	0	0	0	0	0	1
JF694419.1	Pediculus_humanus_capitis_isolate_27head	0	0	0	0	0	0	1
JF694420.1	Pediculus_humanus_capitis_isolate_28head	0	0	0	0	0	0	1
JF694421.1	Pediculus_humanus_capitis_isolate_29head	0	0	0	0	0	0	1
JF694422.1	Pediculus_humanus_capitis_isolate_30head	0	0	0	0	0	0	1
JF694423.1	Pediculus_humanus_capitis_isolate_31head	0	0	0	0	0	0	1
JF694424.1	Pediculus_humanus_capitis_isolate_32head	0	0	0	0	0	0	1
JF694425.1	Pediculus_humanus_capitis_isolate_33head	0	0	0	0	0	0	1
JF694426.1	Pediculus_humanus_capitis_isolate_34head	0	0	0	0	0	0	1
JF694427.1	Pediculus_humanus_capitis_isolate_35head	0	0	0	0	0	0	1
JF694428.1	Pediculus_humanus_capitis_isolate_36head	0	0	0	0	0	0	1
JF694429.1	Pediculus_humanus_capitis_isolate_37head	0	0	0	0	0	0	1
JF694430.1	Pediculus_humanus_capitis_isolate_38head	0	0	0	0	0	0	1
JF694431.1	Pediculus_humanus_capitis_isolate_39head	0	0	0	0	0	0	1
JF694432.1	Pediculus_humanus_capitis_isolate_40head	0	0	0	0	0	0	1
JF694433.1	Pediculus_humanus_capitis_isolate_41head	0	0	0	0	0	0	1
JF694434.1	Pediculus_humanus_capitis_isolate_42head	0	0	0	0	0	0	1
JF694435.1	Pediculus_humanus_capitis_isolate_43head	0	0	0	0	0	0	1
JF694436.1	Pediculus_humanus_capitis_isolate_44head	0	0	0	0	0	0	1
JF694437.1	Pediculus_humanus_capitis_isolate_45head	0	0	0	0	0	0	1
JF694438.1	Pediculus_humanus_capitis_isolate_46head	0	0	0	0	0	0	1
JF694439.1	Pediculus_humanus_capitis_isolate_47head	0	0	0	0	0	0	1
JF694440.1	Pediculus_humanus_capitis_isolate_48head	0	0	0	0	0	0	1
JF694441.1	Pediculus_humanus_capitis_isolate_49head	0	0	0	0	0	0	1
JF694442.1	Pediculus_humanus_capitis_isolate_50head	0	0	0	0	0	0	1
JN400090.1	Pediculus_humanus_capitis_isolate_senegal1	0	0	0	1	0	0	0
JN400091.1	Pediculus_humanus_capitis_isolate_senegal2	0	0	0	1	0	0	0
JN400092.1	Pediculus_humanus_capitis_isolate_senegal3	0	0	0	1	0	0	0
JN969581.1	Pediculus_humanus_capitis_voucher_PSN226	0	0	0	1	0	0	0
JN969582.1	Pediculus_humanus_capitis_voucher_PSN181	0	0	0	1	0	0	0
JN969583.1	Pediculus_humanus_capitis_voucher_PSN14	0	0	0	1	0	0	0
JN969584.1	Pediculus_humanus_capitis_voucher_PSN15	0	0	0	1	0	0	0
JN969585.1	Pediculus_humanus_capitis_voucher_PSN16	0	0	0	1	0	0	0
JN969586.1	Pediculus_humanus_capitis_voucher_PSN46	0	0	0	1	0	0	0
JN969587.1	Pediculus_humanus_capitis_voucher_PSN47	0	0	0	1	0	0	0
JN969588.1	Pediculus_humanus_capitis_voucher_PSN48	0	0	0	1	0	0	0
JX080399.1	Pediculus_humanus_capitis_minichromosome_cytochrome_b	0	0	0	0	0	0	1
JX178718.2	Pediculus_humanus_capitis_isolate_Amazonia_1	0	0	1	0	0	0	0
JX178719.2	Pediculus_humanus_capitis_isolate_Amazonia_2	0	0	1	0	0	0	0
JX178720.2	Pediculus_humanus_capitis_isolate_Amazonia_3	0	0	1	0	0	0	0
JX178721.2	Pediculus_humanus_capitis_isolate_Amazonia_4	0	0	1	0	0	0	0
JX178722.2	Pediculus_humanus_capitis_isolate_Amazonia_5	0	0	1	0	0	0	0
JX178723.2	Pediculus_humanus_capitis_isolate_Amazonia_6	0	0	1	0	0	0	0
JX178724.2	Pediculus_humanus_capitis_isolate_Amazonia_7	0	0	1	0	0	0	0
JX178725.2	Pediculus_humanus_capitis_isolate_Amazonia_8	0	0	1	0	0	0	0
JX178726.2	Pediculus_humanus_capitis_isolate_Amazonia_9	0	0	1	0	0	0	0
JX178727.2	Pediculus_humanus_capitis_isolate_Amazonia_10	0	0	1	0	0	0	0
JX178728.2	Pediculus_humanus_capitis_isolate_Amazonia_11	0	0	1	0	0	0	0
JX178729.2	Pediculus_humanus_capitis_isolate_Amazonia_12	0	0	1	0	0	0	0
JX178730.2	Pediculus_humanus_capitis_isolate_Amazonia_13	0	0	1	0	0	0	0
JX178731.2	Pediculus_humanus_capitis_isolate_Amazonia_14	0	0	1	0	0	0	0
JX178732.2	Pediculus_humanus_capitis_isolate_Amazonia_15	0	0	1	0	0	0	0
JX178733.2	Pediculus_humanus_capitis_isolate_Amazonia_16	0	0	1	0	0	0	0
JX178734.2	Pediculus_humanus_capitis_isolate_Amazonia_17	0	0	1	0	0	0	0
JX178735.2	Pediculus_humanus_capitis_isolate_Amazonia_18	0	0	1	0	0	0	0
JX178736.2	Pediculus_humanus_capitis_isolate_Amazonia_19	0	0	1	0	0	0	0
JX178737.2	Pediculus_humanus_capitis_isolate_Amazonia_20	0	0	1	0	0	0	0
JX178738.2	Pediculus_humanus_capitis_isolate_Amazonia_21	0	0	1	0	0	0	0
JX178739.2	Pediculus_humanus_capitis_isolate_Amazonia_22	0	0	1	0	0	0	0
JX178740.2	Pediculus_humanus_capitis_isolate_Amazonia_23	0	0	1	0	0	0	0
JX178741.2	Pediculus_humanus_capitis_isolate_Amazonia_24	0	0	1	0	0	0	0
JX178742.2	Pediculus_humanus_capitis_isolate_Amazonia_25	0	0	1	0	0	0	0
JX178743.2	Pediculus_humanus_capitis_isolate_Amazonia_26	0	0	1	0	0	0	0
JX178744.2	Pediculus_humanus_capitis_isolate_Amazonia_27	0	0	1	0	0	0	0
JX178745.2	Pediculus_humanus_capitis_isolate_Amazonia_28	0	0	1	0	0	0	0
JX178746.2	Pediculus_humanus_capitis_isolate_Amazonia_29	0	0	1	0	0	0	0
JX178747.2	Pediculus_humanus_capitis_isolate_Amazonia_30	0	0	1	0	0	0	0
KC685772.1	Pediculus_humanus_corporis_voucher_B2470B1	0	0	0	0	0	0	1
KC685773.1	Pediculus_humanus_capitis_voucher_B2471H5	0	0	0	0	0	0	1
KC685774.1	Pediculus_humanus_corporis_voucher_B2516B2	0	0	0	0	0	0	1
KC685775.1	Pediculus_humanus_capitis_voucher_B2516H2	0	0	0	0	0	0	1
KC685776.1	Pediculus_humanus_corporis_voucher_B2517B	0	0	0	0	0	0	1
KC685777.1	Pediculus_humanus_capitis_voucher_B2517H	0	0	0	0	0	0	1
KC685778.1	Pediculus_humanus_corporis_voucher_B2557B	0	0	0	0	0	0	1
KC685779.1	Pediculus_humanus_capitis_voucher_B2557H	0	0	0	0	0	0	1
KC685780.1	Pediculus_humanus_corporis_voucher_B2558B	0	0	0	0	0	0	1
KC685781.1	Pediculus_humanus_capitis_voucher_B2558H	0	0	0	0	0	0	1
KC685782.1	Pediculus_humanus_corporis_voucher_B2560B	0	0	0	0	0	0	1
KC685783.1	Pediculus_humanus_capitis_voucher_B2560H	0	0	0	0	0	0	1
KC685784.1	Pediculus_humanus_corporis_voucher_B2563B2	0	0	0	0	0	0	1
KC685785.1	Pediculus_humanus_corporis_voucher_B2563B	0	0	0	0	0	0	1
KC685786.1	Pediculus_humanus_capitis_voucher_B2563H2	0	0	0	0	0	0	1
KC685787.1	Pediculus_humanus_capitis_voucher_B2563H	0	0	0	0	0	0	1
KC685788.1	Pediculus_humanus_corporis_voucher_B2663B	0	0	0	0	0	0	1
KC685789.1	Pediculus_humanus_capitis_voucher_B2664H	0	0	0	0	0	0	1
KC685790.1	Pediculus_humanus_capitis_voucher_USA	0	1	0	0	0	0	0
KC685791.1	Pediculus_humanus_capitis_voucher_Australia	0	0	0	0	1	0	0
KC867681.1	Pediculus_humanus_corporis_voucher_F1	0	0	0	0	0	0	1
KC867682.1	Pediculus_humanus_corporis_voucher_F2	0	0	0	0	0	0	1
KC867683.1	Pediculus_humanus_corporis_voucher_F3	0	0	0	0	0	0	1
KF693771.1	Pediculus_humanus_capitis_voucher_ALG1_HL1	0	0	0	1	0	0	0
KF693772.1	Pediculus_humanus_capitis_voucher_ALG1_HL2	0	0	0	1	0	0	0
KF693773.1	Pediculus_humanus_capitis_voucher_ALG1_HL3	0	0	0	1	0	0	0
KF693774.1	Pediculus_humanus_capitis_voucher_ALG1_HL4	0	0	0	1	0	0	0
KF693775.1	Pediculus_humanus_capitis_voucher_ALG1_HL5	0	0	0	1	0	0	0
KF700675.1	Pediculus_humanus_capitis_voucher_ALG1_HL6	0	0	0	1	0	0	0
KF700676.1	Pediculus_humanus_capitis_voucher_ALG1_HL7	0	0	0	1	0	0	0
KF700677.1	Pediculus_humanus_capitis_voucher_ALG1_HL8	0	0	0	1	0	0	0
KF700678.1	Pediculus_humanus_capitis_voucher_ALG1_HL9	0	0	0	1	0	0	0
KF700679.1	Pediculus_humanus_capitis_voucher_ALG1_HL10	0	0	0	1	0	0	0
KF700680.1	Pediculus_humanus_capitis_voucher_ALG1_HL11	0	0	0	1	0	0	0
KF700681.1	Pediculus_humanus_capitis_voucher_ALG1_HL12	0	0	0	1	0	0	0
KF700682.1	Pediculus_humanus_capitis_voucher_ALG1_HL13	0	0	0	1	0	0	0
KF700683.1	Pediculus_humanus_capitis_voucher_ALG2_HL14	0	0	0	1	0	0	0
KF700684.1	Pediculus_humanus_capitis_voucher_ALG2_HL15	0	0	0	1	0	0	0
KF700685.1	Pediculus_humanus_capitis_voucher_ALG2_HL16	0	0	0	1	0	0	0
KF700686.1	Pediculus_humanus_capitis_voucher_ALG3_HL17	0	0	0	1	0	0	0
KF700687.1	Pediculus_humanus_capitis_voucher_ALG3_HL18	0	0	0	1	0	0	0
KF700688.1	Pediculus_humanus_capitis_voucher_ALG3_HL19	0	0	0	1	0	0	0
KF700689.1	Pediculus_humanus_capitis_voucher_ALG4_HL20	0	0	0	1	0	0	0
KF700690.1	Pediculus_humanus_capitis_voucher_ALG4_HL21	0	0	0	1	0	0	0
KF700691.1	Pediculus_humanus_capitis_voucher_ALG4_HL22	0	0	0	1	0	0	0
KF700692.1	Pediculus_humanus_capitis_voucher_ALG5_HL23	0	0	0	1	0	0	0
KF700693.1	Pediculus_humanus_capitis_voucher_ALG5_HL24	0	0	0	1	0	0	0
KF700694.1	Pediculus_humanus_capitis_voucher_ALG6_HL25	0	0	0	1	0	0	0
KF700695.1	Pediculus_humanus_capitis_voucher_ALG6_HL26	0	0	0	1	0	0	0
KJ840550.1	Pediculus_humanus_complex_sp._B_SouthAfrica	0	0	0	1	0	0	0
KJ840551.1	Pediculus_humanus_complex_sp._D_Pakistan_PTH	0	0	0	0	0	1	0
KJ840552.1	Pediculus_humanus_complex_sp._B_SouthAfrica	0	0	0	1	0	0	0
KJ840553.1	Pediculus_humanus_complex_sp._A_Egypt_PTH	0	0	0	1	0	0	0
KJ840554.1	Pediculus_humanus_complex_sp._B_SouthAfrica	0	0	0	1	0	0	0
KJ840555.1	Pediculus_humanus_complex_sp._A_Egypt_PTH	0	0	0	1	0	0	0
KJ840556.1	Pediculus_humanus_complex_sp._D_Pakistan_PTH	0	0	0	0	0	1	0
KJ840557.1	Pediculus_humanus_complex_sp._A_Egypt_PTH	0	0	0	1	0	0	0
KJ840559.1	Pediculus_humanus_complex_sp._A_Egypt_PTH	0	0	0	1	0	0	0
KJ840560.1	Pediculus_humanus_complex_sp._A_Egypt_PTH	0	0	0	1	0	0	0
KJ840561.1	Pediculus_humanus_complex_sp._A_Egypt_PTH	0	0	0	1	0	0	0
KJ840562.1	Pediculus_humanus_complex_sp._A_Egypt_PTH	0	0	0	1	0	0	0
KJ840563.1	Pediculus_humanus_complex_sp._D_Pakistan_PTH	0	0	0	0	0	1	0
KJ840564.1	Pediculus_humanus_complex_sp._A_Pakistan_PTH	0	0	0	0	0	1	0
KJ840565.1	Pediculus_humanus_complex_sp._D_Pakistan_PTH	0	0	0	0	0	1	0
KJ840566.1	Pediculus_humanus_complex_sp._D_Pakistan_PTH	0	0	0	0	0	1	0
KJ840567.1	Pediculus_humanus_complex_sp._D_Pakistan_PTH	0	0	0	0	0	1	0
KJ840568.1	Pediculus_humanus_complex_sp._A_Egypt_PTH	0	0	0	1	0	0	0
KJ840569.1	Pediculus_humanus_complex_sp._D_Pakistan_PTH	0	0	0	0	0	1	0
KJ840570.1	Pediculus_humanus_complex_sp._D_Pakistan_PTH	0	0	0	0	0	1	0
KJ840571.1	Pediculus_humanus_complex_sp._D_Pakistan_PTH	0	0	0	0	0	1	0
KJ840572.1	Pediculus_humanus_complex_sp._A_Egypt_PTH	0	0	0	1	0	0	0
KJ840573.1	Pediculus_humanus_complex_sp._D_Pakistan_PTH	0	0	0	0	0	1	0
KJ840574.1	Pediculus_humanus_complex_sp._A_Egypt_PTH	0	0	0	1	0	0	0
KJ840575.1	Pediculus_humanus_complex_sp._D_Pakistan_PTH	0	0	0	0	0	1	0
KJ840576.1	Pediculus_humanus_complex_sp._A_Egypt_PTH	0	0	0	1	0	0	0
KJ840577.1	Pediculus_humanus_complex_sp._B_SouthAfrica	0	0	0	1	0	0	0
KJ840578.1	Pediculus_humanus_complex_sp._D_Pakistan_PTH	0	0	0	0	0	1	0
KJ840579.1	Pediculus_humanus_complex_sp._D_Pakistan_PTH	0	0	0	0	0	1	0
KJ840580.1	Pediculus_humanus_complex_sp._B_SouthAfrica	0	0	0	1	0	0	0
KJ840581.1	Pediculus_humanus_complex_sp._D_Pakistan_PTH	0	0	0	0	0	1	0
KJ840582.1	Pediculus_humanus_complex_sp._B_SouthAfrica	0	0	0	1	0	0	0
KJ840583.1	Pediculus_humanus_complex_sp._D_Pakistan_PTH	0	0	0	0	0	1	0
KJ840584.1	Pediculus_humanus_complex_sp._A_Egypt_PTH	0	0	0	1	0	0	0
KJ840585.1	Pediculus_humanus_complex_sp._A_Pakistan_PTH	0	0	0	0	0	1	0
KJ840586.1	Pediculus_humanus_complex_sp._B_SouthAfrica	0	0	0	1	0	0	0
KJ840588.1	Pediculus_humanus_complex_sp._D_Pakistan_PTH	0	0	0	0	0	1	0
KJ840589.1	Pediculus_humanus_complex_sp._A_Egypt_PTH	0	0	0	1	0	0	0
KJ840590.1	Pediculus_humanus_complex_sp._A_Egypt_PTH	0	0	0	1	0	0	0
KJ840591.1	Pediculus_humanus_complex_sp._B_SouthAfrica	0	0	0	1	0	0	0
KJ840592.1	Pediculus_humanus_complex_sp._D_Pakistan_PTH	0	0	0	0	0	1	0
KJ840593.1	Pediculus_humanus_complex_sp._B_SouthAfrica	0	0	0	1	0	0	0
KJ840594.1	Pediculus_humanus_complex_sp._A_Egypt_PTH	0	0	0	1	0	0	0
KJ840595.1	Pediculus_humanus_complex_sp._A_Egypt_PTH	0	0	0	1	0	0	0
KJ840596.1	Pediculus_humanus_complex_sp._B_SouthAfrica	0	0	0	1	0	0	0
KJ840597.1	Pediculus_humanus_complex_sp._A_Egypt_PTH	0	0	0	1	0	0	0
KJ840598.1	Pediculus_humanus_complex_sp._A_Egypt_PTH	0	0	0	1	0	0	0
KJ840599.1	Pediculus_humanus_complex_sp._D_Pakistan_PTH	0	0	0	0	0	1	0
KJ840600.1	Pediculus_humanus_complex_sp._D_Pakistan_PTH	0	0	0	0	0	1	0
KJ840601.1	Pediculus_humanus_complex_sp._B_SouthAfrica	0	0	0	1	0	0	0
KJ840602.1	Pediculus_humanus_complex_sp._D_Pakistan_PTH	0	0	0	0	0	1	0
KJ840603.1	Pediculus_humanus_complex_sp._B_SouthAfrica	0	0	0	1	0	0	0
KJ840604.1	Pediculus_humanus_complex_sp._D_Pakistan_PTH	0	0	0	0	0	1	0
KJ840605.1	Pediculus_humanus_complex_sp._A_Egypt_PTH	0	0	0	1	0	0	0
KJ840606.1	Pediculus_humanus_complex_sp._D_Pakistan_PTH	0	0	0	0	0	1	0
KJ840607.1	Pediculus_humanus_complex_sp._A_Egypt_PTH	0	0	0	1	0	0	0
KJ840608.1	Pediculus_humanus_complex_sp._A_Egypt_PTH	0	0	0	1	0	0	0
KJ840609.1	Pediculus_humanus_complex_sp._A_Egypt_PTH	0	0	0	1	0	0	0
KJ840610.1	Pediculus_humanus_complex_sp._A_Egypt_PTH	0	0	0	1	0	0	0
KJ840611.1	Pediculus_humanus_complex_sp._A_Egypt_PTH	0	0	0	1	0	0	0
KJ840612.1	Pediculus_humanus_complex_sp._D_Pakistan_PTH	0	0	0	0	0	1	0
KJ840613.1	Pediculus_humanus_complex_sp._A_Pakistan_PTH	0	0	0	0	0	1	0
KJ840615.1	Pediculus_humanus_complex_sp._A_Egypt_PTH	0	0	0	1	0	0	0
KJ840616.1	Pediculus_humanus_complex_sp._A_Egypt_PTH	0	0	0	1	0	0	0
KJ840617.1	Pediculus_humanus_complex_sp._D_Pakistan_PTH	0	0	0	0	0	1	0
KJ840618.1	Pediculus_humanus_complex_sp._A_Egypt_PTH	0	0	0	1	0	0	0
KJ840619.1	Pediculus_humanus_complex_sp._D_Pakistan_PTH	0	0	0	0	0	1	0
KJ840620.1	Pediculus_humanus_complex_sp._A_Egypt_PTH	0	0	0	1	0	0	0
KJ840621.1	Pediculus_humanus_complex_sp._A_Egypt_PTH	0	0	0	1	0	0	0
KJ840622.1	Pediculus_humanus_complex_sp._B_SouthAfrica	0	0	0	1	0	0	0
KJ840623.1	Pediculus_humanus_complex_sp._B_SouthAfrica	0	0	0	1	0	0	0
KJ840624.1	Pediculus_humanus_complex_sp._A_Pakistan_PTH	0	0	0	0	0	1	0
KJ840625.1	Pediculus_humanus_complex_sp._D_Pakistan_PTH	0	0	0	0	0	1	0
KJ840626.1	Pediculus_humanus_complex_sp._B_SouthAfrica	0	0	0	1	0	0	0
KJ840627.1	Pediculus_humanus_complex_sp._B_SouthAfrica	0	0	0	1	0	0	0
KJ840628.1	Pediculus_humanus_complex_sp._A_Egypt_PTH	0	0	0	1	0	0	0
KJ840629.1	Pediculus_humanus_complex_sp._D_Pakistan_PTH	0	0	0	0	0	1	0
KJ840630.1	Pediculus_humanus_complex_sp._D_Pakistan_PTH	0	0	0	0	0	1	0
KJ840631.1	Pediculus_humanus_complex_sp._B_SouthAfrica	0	0	0	1	0	0	0
KJ840632.1	Pediculus_humanus_complex_sp._A_Egypt_PTH	0	0	0	1	0	0	0
KJ840633.1	Pediculus_humanus_complex_sp._B_SouthAfrica	0	0	0	1	0	0	0
KJ840634.1	Pediculus_humanus_complex_sp._D_Pakistan_PTH	0	0	0	0	0	1	0
KJ840635.1	Pediculus_humanus_complex_sp._D_Pakistan_PTH	0	0	0	0	0	1	0
KJ840636.1	Pediculus_humanus_complex_sp._D_Pakistan_PTH	0	0	0	0	0	1	0
KJ840637.1	Pediculus_humanus_complex_sp._D_Pakistan_PTH	0	0	0	0	0	1	0
KJ840638.1	Pediculus_humanus_complex_sp._D_Pakistan_PTH	0	0	0	0	0	1	0
KJ840639.1	Pediculus_humanus_complex_sp._A_Pakistan_PTH	0	0	0	0	0	1	0
KJ840640.1	Pediculus_humanus_complex_sp._A_Egypt_PTH	0	0	0	1	0	0	0
KJ840641.1	Pediculus_humanus_complex_sp._A_Egypt_PTH	0	0	0	1	0	0	0
KJ840642.1	Pediculus_humanus_complex_sp._A_Egypt_PTH	0	0	0	1	0	0	0
KJ840643.1	Pediculus_humanus_complex_sp._A_Egypt_PTH	0	0	0	1	0	0	0
KJ840644.1	Pediculus_humanus_complex_sp._A_Egypt_PTH	0	0	0	1	0	0	0
KJ840645.1	Pediculus_humanus_complex_sp._B_SouthAfrica	0	0	0	1	0	0	0
KJ840646.1	Pediculus_humanus_complex_sp._B_SouthAfrica	0	0	0	1	0	0	0
KJ840647.1	Pediculus_humanus_complex_sp._B_SouthAfrica	0	0	0	1	0	0	0
KJ840648.1	Pediculus_humanus_complex_sp._A_Egypt_PTH	0	0	0	1	0	0	0
KJ840649.1	Pediculus_humanus_complex_sp._A_Egypt_PTH	0	0	0	1	0	0	0
KJ840650.1	Pediculus_humanus_complex_sp._B_SouthAfrica	0	0	0	1	0	0	0
KJ840651.1	Pediculus_humanus_complex_sp._D_Pakistan_PTH	0	0	0	0	0	1	0
KJ840652.1	Pediculus_humanus_complex_sp._B_SouthAfrica	0	0	0	1	0	0	0
KJ840653.1	Pediculus_humanus_complex_sp._A_Pakistan_PTH	0	0	0	0	0	1	0
KJ840654.1	Pediculus_humanus_complex_sp._B_SouthAfrica	0	0	0	1	0	0	0
KJ840655.1	Pediculus_humanus_complex_sp._A_Egypt_PTH	0	0	0	1	0	0	0
KJ840656.1	Pediculus_humanus_complex_sp._B_SouthAfrica	0	0	0	1	0	0	0
KJ840657.1	Pediculus_humanus_complex_sp._B_HON_PTH	0	0	1	0	0	0	0
KJ840658.1	Pediculus_humanus_complex_sp._D_Pakistan_PTH	0	0	0	0	0	1	0
KJ840659.1	Pediculus_humanus_complex_sp._A_Egypt_PTH	0	0	0	1	0	0	0
KJ840660.1	Pediculus_humanus_complex_sp._B_SouthAfrica	0	0	0	1	0	0	0
KJ840661.1	Pediculus_humanus_complex_sp._A_Egypt_PTH	0	0	0	1	0	0	0
KJ840662.1	Pediculus_humanus_complex_sp._D_Pakistan_PTH	0	0	0	0	0	1	0
KJ840663.1	Pediculus_humanus_complex_sp._A_Egypt_PTH	0	0	0	1	0	0	0
KJ840664.1	Pediculus_humanus_complex_sp._D_Pakistan_PTH	0	0	0	0	0	1	0
KJ840665.1	Pediculus_humanus_complex_sp._B_SouthAfrica	0	0	0	1	0	0	0
KJ840666.1	Pediculus_humanus_complex_sp._D_Pakistan_PTH	0	0	0	0	0	1	0
KJ840667.1	Pediculus_humanus_complex_sp._D_Pakistan_PTH	0	0	0	0	0	1	0
KJ840668.1	Pediculus_humanus_complex_sp._A_Egypt_PTH	0	0	0	1	0	0	0
KJ840669.1	Pediculus_humanus_complex_sp._A_Egypt_PTH	0	0	0	1	0	0	0
KJ840670.1	Pediculus_humanus_complex_sp._D_Pakistan_PTH	0	0	0	0	0	1	0
KJ840671.1	Pediculus_humanus_complex_sp._A_Egypt_PTH	0	0	0	1	0	0	0
KJ840673.1	Pediculus_humanus_complex_sp._D_Pakistan_PTH	0	0	0	0	0	1	0
KJ840674.1	Pediculus_humanus_complex_sp._B_SouthAfrica	0	0	0	1	0	0	0
KJ840675.1	Pediculus_humanus_complex_sp._A_Egypt_PTH	0	0	0	1	0	0	0
KJ840676.1	Pediculus_humanus_complex_sp._D_Pakistan_PTH	0	0	0	0	0	1	0
KJ840677.1	Pediculus_humanus_complex_sp._B_SouthAfrica	0	0	0	1	0	0	0
KJ840678.1	Pediculus_humanus_complex_sp._A_Egypt_PTH	0	0	0	1	0	0	0
KJ840679.1	Pediculus_humanus_complex_sp._D_Pakistan_PTH	0	0	0	0	0	1	0
KJ840680.1	Pediculus_humanus_complex_sp._A_Egypt_PTH	0	0	0	1	0	0	0
KJ840681.1	Pediculus_humanus_complex_sp._D_Pakistan_PTH	0	0	0	0	0	1	0
KJ840682.1	Pediculus_humanus_complex_sp._D_Pakistan_PTH	0	0	0	0	0	1	0
KJ840683.1	Pediculus_humanus_complex_sp._A_Egypt_PTH	0	0	0	1	0	0	0
KJ840684.1	Pediculus_humanus_complex_sp._D_Pakistan_PTH	0	0	0	0	0	1	0
KJ840685.1	Pediculus_humanus_complex_sp._D_Pakistan_PTH	0	0	0	0	0	1	0
KJ840686.1	Pediculus_humanus_complex_sp._B_SouthAfrica	0	0	0	1	0	0	0
KJ840687.1	Pediculus_humanus_complex_sp._B_SouthAfrica	0	0	0	1	0	0	0
KJ840688.1	Pediculus_humanus_complex_sp._A_Egypt_PTH	0	0	0	1	0	0	0
KJ840689.1	Pediculus_humanus_complex_sp._B_HON_PTH	0	0	1	0	0	0	0
KJ840690.1	Pediculus_humanus_complex_sp._A_Egypt_PTH	0	0	0	1	0	0	0
KJ840691.1	Pediculus_humanus_complex_sp._A_Egypt_PTH	0	0	0	1	0	0	0
KJ840692.1	Pediculus_humanus_complex_sp._D_Pakistan_PTH	0	0	0	0	0	1	0
KJ840693.1	Pediculus_humanus_complex_sp._A_Egypt_PTH	0	0	0	1	0	0	0
KJ840694.1	Pediculus_humanus_complex_sp._B_SouthAfrica	0	0	0	1	0	0	0
KJ840695.1	Pediculus_humanus_complex_sp._B_SouthAfrica	0	0	0	1	0	0	0
KJ840696.1	Pediculus_humanus_complex_sp._A_Egypt_PTH	0	0	0	1	0	0	0
KJ840697.1	Pediculus_humanus_complex_sp._D_Pakistan_PTH	0	0	0	0	0	1	0
KJ840698.1	Pediculus_humanus_complex_sp._A_Egypt_PTH	0	0	0	1	0	0	0
KJ840699.1	Pediculus_humanus_complex_sp._A_Egypt_PTH	0	0	0	1	0	0	0
KJ840700.1	Pediculus_humanus_complex_sp._A_Egypt_PTH	0	0	0	1	0	0	0
KJ840701.1	Pediculus_humanus_complex_sp._B_SouthAfrica	0	0	0	1	0	0	0
KJ840702.1	Pediculus_humanus_complex_sp._D_Pakistan_PTH	0	0	0	0	0	1	0
KJ840703.1	Pediculus_humanus_complex_sp._B_SouthAfrica	0	0	0	1	0	0	0
KJ840704.1	Pediculus_humanus_complex_sp._A_Egypt_PTH	0	0	0	1	0	0	0
KJ840705.1	Pediculus_humanus_complex_sp._D_Pakistan_PTH	0	0	0	0	0	1	0
KJ840706.1	Pediculus_humanus_complex_sp._B_SouthAfrica	0	0	0	1	0	0	0
KJ840707.1	Pediculus_humanus_complex_sp._B_SouthAfrica	0	0	0	1	0	0	0
KJ840708.1	Pediculus_humanus_complex_sp._A_Pakistan_PTH	0	0	0	0	0	1	0
KJ840709.1	Pediculus_humanus_complex_sp._A_Egypt_PTH	0	0	0	1	0	0	0
KJ840710.1	Pediculus_humanus_complex_sp._B_SouthAfrica	0	0	0	1	0	0	0
KJ840711.1	Pediculus_humanus_complex_sp._A_Egypt_PTH	0	0	0	1	0	0	0
KJ840712.1	Pediculus_humanus_complex_sp._B_SouthAfrica	0	0	0	1	0	0	0
KJ840713.1	Pediculus_humanus_complex_sp._D_Pakistan_PTH	0	0	0	0	0	1	0
KJ840714.1	Pediculus_humanus_complex_sp._D_Pakistan_PTH	0	0	0	0	0	1	0
KJ840715.1	Pediculus_humanus_complex_sp._D_Pakistan_PTH	0	0	0	0	0	1	0
KJ840716.1	Pediculus_humanus_complex_sp._D_Pakistan_PTH	0	0	0	0	0	1	0
KJ840717.1	Pediculus_humanus_complex_sp._B_SouthAfrica	0	0	0	1	0	0	0
KJ840718.1	Pediculus_humanus_complex_sp._D_Pakistan_PTH	0	0	0	0	0	1	0
KJ840719.1	Pediculus_humanus_complex_sp._B_HON_PTH	0	0	1	0	0	0	0
KJ840720.1	Pediculus_humanus_complex_sp._D_Pakistan_PTH	0	0	0	0	0	1	0
KJ840721.1	Pediculus_humanus_complex_sp._B_SouthAfrica	0	0	0	1	0	0	0
KJ840722.1	Pediculus_humanus_complex_sp._A_Egypt_PTH	0	0	0	1	0	0	0
KJ840723.1	Pediculus_humanus_complex_sp._A_Egypt_PTH	0	0	0	1	0	0	0
KJ840724.1	Pediculus_humanus_complex_sp._B_SouthAfrica	0	0	0	1	0	0	0
KJ840725.1	Pediculus_humanus_complex_sp._B_SouthAfrica	0	0	0	1	0	0	0
KJ840726.1	Pediculus_humanus_complex_sp._A_Egypt_PTH	0	0	0	1	0	0	0
KJ840727.1	Pediculus_humanus_complex_sp._D_Pakistan_PTH	0	0	0	0	0	1	0
KJ840728.1	Pediculus_humanus_complex_sp._B_SouthAfrica	0	0	0	1	0	0	0
KJ840729.1	Pediculus_humanus_complex_sp._A_Egypt_PTH	0	0	0	1	0	0	0
KJ840730.1	Pediculus_humanus_complex_sp._B_SouthAfrica	0	0	0	1	0	0	0
KJ840731.1	Pediculus_humanus_complex_sp._D_Pakistan_PTH	0	0	0	0	0	1	0
KJ840732.1	Pediculus_humanus_complex_sp._D_Pakistan_PTH	0	0	0	0	0	1	0
KJ840733.1	Pediculus_humanus_complex_sp._D_Pakistan_PTH	0	0	0	0	0	1	0
KJ840734.1	Pediculus_humanus_complex_sp._A_Egypt_PTH	0	0	0	1	0	0	0
KJ840735.1	Pediculus_humanus_complex_sp._A_Pakistan_PTH	0	0	0	0	0	1	0
KJ840736.1	Pediculus_humanus_complex_sp._D_Pakistan_PTH	0	0	0	0	0	1	0
KJ840737.1	Pediculus_humanus_complex_sp._A_Egypt_PTH	0	0	0	1	0	0	0
KJ840738.1	Pediculus_humanus_complex_sp._D_Pakistan_PTH	0	0	0	0	0	1	0
KJ840739.1	Pediculus_humanus_complex_sp._A_Egypt_PTH	0	0	0	1	0	0	0
KJ840740.1	Pediculus_humanus_complex_sp._A_Egypt_PTH	0	0	0	1	0	0	0
KJ840742.1	Pediculus_humanus_complex_sp._A_Pakistan_PTH	0	0	0	0	0	1	0
KJ840743.1	Pediculus_humanus_complex_sp._D_Pakistan_PTH	0	0	0	0	0	1	0
KJ840744.1	Pediculus_humanus_complex_sp._A_Egypt_PTH	0	0	0	1	0	0	0
KJ840745.1	Pediculus_humanus_complex_sp._B_HON_PTH	0	0	1	0	0	0	0
KJ840746.1	Pediculus_humanus_complex_sp._D_Pakistan_PTH	0	0	0	0	0	1	0
KJ840747.1	Pediculus_humanus_complex_sp._A_Egypt_PTH	0	0	0	1	0	0	0
KJ840748.1	Pediculus_humanus_complex_sp._A_Egypt_PTH	0	0	0	1	0	0	0
KJ840749.1	Pediculus_humanus_complex_sp._A_Egypt_PTH	0	0	0	1	0	0	0
KJ840750.1	Pediculus_humanus_complex_sp._A_Egypt_PTH	0	0	0	1	0	0	0
KJ840751.1	Pediculus_humanus_complex_sp._D_Pakistan_PTH	0	0	0	0	0	1	0
KJ840752.1	Pediculus_humanus_complex_sp._D_Pakistan_PTH	0	0	0	0	0	1	0
KJ840753.1	Pediculus_humanus_complex_sp._B_SouthAfrica	0	0	0	1	0	0	0
KJ840754.1	Pediculus_humanus_complex_sp._A_Egypt_PTH	0	0	0	1	0	0	0
KJ840755.1	Pediculus_humanus_complex_sp._D_Pakistan_PTH	0	0	0	0	0	1	0
KJ840756.1	Pediculus_humanus_complex_sp._A_Egypt_PTH	0	0	0	1	0	0	0
KJ840757.1	Pediculus_humanus_complex_sp._B_SouthAfrica	0	0	0	1	0	0	0
KJ840758.1	Pediculus_humanus_complex_sp._B_SouthAfrica	0	0	0	1	0	0	0
KJ840759.1	Pediculus_humanus_complex_sp._A_Egypt_PTH	0	0	0	1	0	0	0
KJ840760.1	Pediculus_humanus_complex_sp._D_Pakistan_PTH	0	0	0	0	0	1	0
KJ840761.1	Pediculus_humanus_complex_sp._D_Pakistan_PTH	0	0	0	0	0	1	0
KJ840762.1	Pediculus_humanus_complex_sp._B_SouthAfrica	0	0	0	1	0	0	0
KJ840763.1	Pediculus_humanus_complex_sp._A_Egypt_PTH	0	0	0	1	0	0	0
KJ840764.1	Pediculus_humanus_complex_sp._A_Egypt_PTH	0	0	0	1	0	0	0
KJ840765.1	Pediculus_humanus_complex_sp._A_Egypt_PTH	0	0	0	1	0	0	0
KJ840766.1	Pediculus_humanus_complex_sp._D_Pakistan_PTH	0	0	0	0	0	1	0
KJ840767.1	Pediculus_humanus_complex_sp._B_SouthAfrica	0	0	0	1	0	0	0
KJ840768.1	Pediculus_humanus_complex_sp._A_Egypt_PTH	0	0	0	1	0	0	0
KJ840769.1	Pediculus_humanus_complex_sp._B_SouthAfrica	0	0	0	1	0	0	0
KJ840770.1	Pediculus_humanus_complex_sp._A_Egypt_PTH	0	0	0	1	0	0	0
KJ840771.1	Pediculus_humanus_complex_sp._B_SouthAfrica	0	0	0	1	0	0	0
KJ840772.1	Pediculus_humanus_complex_sp._A_Egypt_PTH	0	0	0	1	0	0	0
KJ840773.1	Pediculus_humanus_complex_sp._B_SouthAfrica	0	0	0	1	0	0	0
KJ840774.1	Pediculus_humanus_complex_sp._B_SouthAfrica	0	0	0	1	0	0	0
KJ840775.1	Pediculus_humanus_complex_sp._A_Egypt_PTH	0	0	0	1	0	0	0
KJ840776.1	Pediculus_humanus_complex_sp._A_Egypt_PTH	0	0	0	1	0	0	0
KJ840777.1	Pediculus_humanus_complex_sp._B_SouthAfrica	0	0	0	1	0	0	0
KJ840778.1	Pediculus_humanus_complex_sp._A_Egypt_PTH	0	0	0	1	0	0	0
KJ840779.1	Pediculus_humanus_complex_sp._A_Egypt_PTH	0	0	0	1	0	0	0
KJ840780.1	Pediculus_humanus_complex_sp._D_Pakistan_PTH	0	0	0	0	0	1	0
KJ840781.1	Pediculus_humanus_complex_sp._A_Egypt_PTH	0	0	0	1	0	0	0
KJ840782.1	Pediculus_humanus_complex_sp._B_SouthAfrica	0	0	0	1	0	0	0
KJ840783.1	Pediculus_humanus_complex_sp._D_Pakistan_PTH	0	0	0	0	0	1	0
KJ840784.1	Pediculus_humanus_complex_sp._D_Pakistan_PTH	0	0	0	0	0	1	0
KJ840785.1	Pediculus_humanus_complex_sp._D_Pakistan_PTH	0	0	0	0	0	1	0
KJ840786.1	Pediculus_humanus_complex_sp._D_Pakistan_PTH	0	0	0	0	0	1	0
KJ840787.1	Pediculus_humanus_complex_sp._A_Egypt_PTH	0	0	0	1	0	0	0
KJ840788.1	Pediculus_humanus_complex_sp._D_Pakistan_PTH	0	0	0	0	0	1	0
KJ840790.1	Pediculus_humanus_complex_sp._A_Egypt_PTH	0	0	0	1	0	0	0
KJ840791.1	Pediculus_humanus_complex_sp._D_Pakistan_PTH	0	0	0	0	0	1	0
KJ840792.1	Pediculus_humanus_complex_sp._D_Pakistan_PTH	0	0	0	0	0	1	0
KJ840793.1	Pediculus_humanus_complex_sp._D_Pakistan_PTH	0	0	0	0	0	1	0
KJ840795.1	Pediculus_humanus_complex_sp._B_SouthAfrica	0	0	0	1	0	0	0
KJ850916.1	Pediculus_humanus_capitis_isolate_Italy_1H	1	0	0	0	0	0	0
KJ850917.1	Pediculus_humanus_corporis_isolate_Italy_1B	1	0	0	0	0	0	0
KJ850918.1	Pediculus_humanus_capitis_isolate_Italy_2H	1	0	0	0	0	0	0
KJ850919.1	Pediculus_humanus_corporis_isolate_Italy_2B	1	0	0	0	0	0	0
KJ850920.1	Pediculus_humanus_corporis_isolate_Italy_3B	1	0	0	0	0	0	0
KJ850921.1	Pediculus_humanus_corporis_isolate_Italy_4B	1	0	0	0	0	0	0
KJ850922.1	Pediculus_humanus_corporis_isolate_Italy_5B	1	0	0	0	0	0	0
KJ850923.1	Pediculus_humanus_capitis_isolate_Italy_7H	1	0	0	0	0	0	0
KJ850924.1	Pediculus_humanus_corporis_isolate_Italy_7B	1	0	0	0	0	0	0
KJ850925.1	Pediculus_humanus_capitis_isolate_Italy_8H	1	0	0	0	0	0	0
KJ850926.1	Pediculus_humanus_capitis_isolate_Italy_9H	1	0	0	0	0	0	0
KJ850927.1	Pediculus_humanus_corporis_isolate_Italy_9B	1	0	0	0	0	0	0
KJ850928.1	Pediculus_humanus_capitis_isolate_Italy_10H	1	0	0	0	0	0	0
KJ850929.1	Pediculus_humanus_capitis_isolate_Paris_31H	1	0	0	0	0	0	0
KJ850930.1	Pediculus_humanus_capitis_isolate_Paris_47H	1	0	0	0	0	0	0
KJ850931.1	Pediculus_humanus_capitis_isolate_Paris_41H	1	0	0	0	0	0	0
KJ850932.1	Pediculus_humanus_capitis_isolate_Paris_51H	1	0	0	0	0	0	0
KM579538.1	Pediculus_humanus_corporis_haplotype_A1_Madagascar	0	0	0	1	0	0	0
KM579539.1	Pediculus_humanus_corporis_haplotype_A2_Russia	0	0	0	0	0	1	0
KM579540.1	Pediculus_humanus_corporis_haplotype_A3_Peru	0	0	1	0	0	0	0
KM579541.1	Pediculus_humanus_corporis_haplotype_A4_USA	0	1	0	0	0	0	0
KM579542.1	Pediculus_humanus_haplotype_A5_worldwide	0	0	0	0	0	0	1
KM579543.1	Pediculus_humanus_corporis_haplotype_A6_Ethiopia	0	0	0	1	0	0	0
KM579544.1	Pediculus_humanus_corporis_haplotype_A7_Peru	0	0	1	0	0	0	0
KM579545.1	Pediculus_humanus_corporis_haplotype_A8	0	0	0	0	0	0	1
KM579546.1	Pediculus_humanus_corporis_haplotype_A9_Ethiopia	0	0	0	1	0	0	0
KM579547.1	Pediculus_humanus_corporis_haplotype_A10_Nepal	0	0	0	0	0	1	0
KM579548.1	Pediculus_humanus_corporis_haplotype_A11_Japan	0	0	0	0	0	1	0
KM579549.1	Pediculus_humanus_haplotype_A12	0	0	0	0	0	0	1
KM579550.1	A_Pediculus_humanus_corporis_haplotype_A13_Asia	0	0	0	0	0	1	0
KM579551.1	Pediculus_humanus_corporis_haplotype_A14_Russia	0	0	0	0	0	1	0
KM579552.1	Pediculus_humanus_capitis_haplotype_A16	0	0	0	0	0	0	1
KM579553.1	Pediculus_humanus_capitis_haplotype_A17_worldwide	0	0	0	0	0	0	1
KM579554.1	Pediculus_humanus_capitis_haplotype_A18_Amazonia	0	0	1	0	0	0	0
KM579555.1	Pediculus_humanus_capitis_haplotype_A19_Taiwan	0	0	0	0	0	1	0
KM579556.1	Pediculus_humanus_capitis_haplotype_B32_Honduras	0	0	1	0	0	0	0
KM579557.1	Pediculus_humanus_capitis_haplotype_B33_Americas	0	0	0	0	0	0	1
KM579558.1	Pediculus_humanus_capitis_haplotype_B34_USA	0	1	0	0	0	0	0
KM579559.1	B_Pediculus_humanus_capitis_haplotype_B36_worldwide	0	0	0	0	0	0	1
KM579560.1	Pediculus_humanus_capitis_haplotype_C39_Senegal	0	0	0	1	0	0	0
KM579561.1	Pediculus_humanus_capitis_haplotype_C40_Ethiopia	0	0	0	1	0	0	0
KM579562.1	Pediculus_humanus_capitis_haplotype_C41_Nepal	0	0	0	0	0	1	0
KM579563.1	C_Pediculus_humanus_capitis_haplotype_C42_Ethiopia	0	0	0	1	0	0	0
KM579564.1	Pediculus_humanus_capitis_haplotype_C43_Ethiopia	0	0	0	1	0	0	0
KM579565.1	Pediculus_humanus_capitis_haplotype_C44_Ethiopia	0	0	0	1	0	0	0
KM579566.1	Pediculus_humanus_corporis_haplotype_A45_Nepal	0	0	0	0	0	1	0
KM579567.1	Pediculus_humanus_capitis_haplotype_A52_Brazil	0	0	1	0	0	0	0
KM579568.1	Pediculus_humanus_capitis_haplotype_A53_Brazil	0	0	1	0	0	0	0
KM579569.1	Pediculus_humanus_capitis_haplotype_B54_French_Guiana	0	0	1	0	0	0	0
KX232678.1	Pediculus_humanus_capitis_haplotype_A56_Israel	0	0	0	0	0	1	0
KX232679.1	Pediculus_humanus_capitis_haplotype_A55_Israel	0	0	0	0	0	1	0
KX232680.1	Pediculus_humanus_capitis_haplotype_A5_Israel	0	0	0	0	0	1	0
KX232681.1	Pediculus_humanus_capitis_haplotype_B36_Israel	0	0	0	0	0	1	0
KX249763.1	Pediculus_humanus_haplotype_B31	0	0	0	0	0	1	0
KX249764.1	Pediculus_humanus_haplotype_B45	0	0	0	0	0	1	0
KX249765.1	Pediculus_humanus_haplotype_C51	0	0	0	0	0	1	0
KX249766.1	Pediculus_humanus_haplotype_D60	0	0	0	0	0	1	0
KX249767.1	Pediculus_humanus_haplotype_D61	0	0	0	0	0	1	0
KX249768.1	Pediculus_humanus_haplotype_D62	0	0	0	0	0	1	0
KX249769.1	Pediculus_humanus_haplotype_D63	0	0	0	0	0	1	0
KX249770.1	Pediculus_humanus_haplotype_D64	0	0	0	0	0	1	0
KX249771.1	Pediculus_humanus_haplotype_D65	0	0	0	0	0	1	0
KX249772.1	Pediculus_humanus_haplotype_D66	0	0	0	0	0	1	0
KX249773.1	Pediculus_humanus_haplotype_D67	0	0	0	0	0	1	0
KX249774.1	Pediculus_humanus_haplotype_D69	0	0	0	0	0	1	0
KX249775.1	Pediculus_humanus_haplotype_D70	0	0	0	0	0	1	0
KX249776.1	Pediculus_humanus_haplotype_B37	0	0	0	0	0	1	0
KX249777.1	Pediculus_humanus_haplotype_B38	0	0	0	0	0	1	0
KX249778.1	Pediculus_humanus_haplotype_C45	0	0	0	0	0	1	0
KX249779.1	Pediculus_humanus_haplotype_D68	0	0	0	0	0	1	0
KX249780.1	Pediculus_humanus_haplotype_C46	0	0	0	0	0	1	0
KX249781.1	Pediculus_humanus_haplotype_C47	0	0	0	0	0	1	0
KX444538.1	Pediculus_humanus_capitis_haplotype_A5_Republic_of_the_Congo	0	0	0	1	0	0	0
KX444539.1	Pediculus_humanus_capitis_haplotype_A17_Republic_of_the_Congo	0	0	0	1	0	0	0
KX444540.1	Pediculus_humanus_capitis_haplotype_A57_Republic_of_the_Congo	0	0	0	1	0	0	0
KX444541.1	Pediculus_humanus_capitis_haplotype_A58_Republic_of_the_Congo	0	0	0	1	0	0	0
KX444542.1	Pediculus_humanus_capitis_haplotype_A59_Republic_of_the_Congo	0	0	0	1	0	0	0
KX444543.1	Pediculus_humanus_capitis_haplotype_D65_Republic_of_the_Congo	0	0	0	1	0	0	0
KX444544.1	Pediculus_humanus_capitis_haplotype_D71_Republic_of_the_Congo	0	0	0	1	0	0	0
KX444545.1	Pediculus_humanus_capitis_haplotype_D72_Republic_of_the_Congo	0	0	0	1	0	0	0
KX444546.1	Pediculus_humanus_capitis_haplotype_D73_Republic_of_the_Congo	0	0	0	1	0	0	0
KX444547.1	Pediculus_humanus_capitis_haplotype_C74_Republic_of_the_Congo	0	0	0	1	0	0	0
KX444548.1	Pediculus_humanus_capitis_haplotype_C75_Republic_of_the_Congo	0	0	0	1	0	0	0
KX444549.1	Pediculus_humanus_capitis_haplotype_C76_Republic_of_the_Congo	0	0	0	1	0	0	0
KX444550.1	Pediculus_humanus_capitis_haplotype_C77_Republic_of_the_Congo	0	0	0	1	0	0	0
KX444551.1	Pediculus_humanus_capitis_haplotype_C78_Republic_of_the_Congo	0	0	0	1	0	0	0
KX444552.1	Pediculus_humanus_capitis_haplotype_C79_Republic_of_the_Congo	0	0	0	1	0	0	0
KY605043.1	Pediculus_humanus_corporis_isolate_P3_Colombia	0	0	1	0	0	0	0
KY937987.1	Pediculus_humanus_capitis_haplotype_E48_Mali	0	0	0	1	0	0	0
KY937988.1	Pediculus_humanus_capitis_haplotype_E49_Mali	0	0	0	1	0	0	0
KY937989.1	Pediculus_humanus_capitis_haplotype_E50_Mali	0	0	0	1	0	0	0
KY937990.1	Pediculus_humanus_capitis_haplotype_E51_Mali	0	0	0	1	0	0	0
MF672001.1	Pediculus_humanus_capitis_haplotype_A60_France	1	0	0	0	0	0	0
MF672002.1	Pediculus_humanus_capitis_haplotype_A61_France	1	0	0	0	0	0	0
MF672003.1	Pediculus_humanus_capitis_haplotype_A62_France	1	0	0	0	0	0	0
MF672004.1	Pediculus_humanus_capitis_haplotype_B39_France	1	0	0	0	0	0	0
MF672005.1	Pediculus_humanus_capitis_haplotype_E56_France	1	0	0	0	0	0	0
MF672006.1	Pediculus_humanus_capitis_haplotype_E57_France	1	0	0	0	0	0	0
MF672007.1	Pediculus_humanus_capitis_haplotype_E58_France	1	0	0	0	0	0	0
MF672008.1	Pediculus_humanus_capitis_haplotype_E59_France	1	0	0	0	0	0	0
MF672009.1	Pediculus_humanus_capitis_haplotype_E60_France	1	0	0	0	0	0	0
MF672010.1	Pediculus_humanus_capitis_haplotype_E61_France	1	0	0	0	0	0	0
MG759552.1	Pediculus_humanus_capitis_haplotype_E63_France	1	0	0	0	0	0	0
MG759553.1	Pediculus_humanus_capitis_haplotype_E64_France	1	0	0	0	0	0	0
MG759554.1	Pediculus_humanus_capitis_haplotype_E65_France	1	0	0	0	0	0	0
MG759555.1	Pediculus_humanus_capitis_haplotype_E66_France	1	0	0	0	0	0	0
MG759556.1	Pediculus_humanus_capitis_haplotype_E67_France	1	0	0	0	0	0	0
MH117941.1	Pediculus_humanus_haplotype_A70_Democratic_Republic_of_the_Congo	0	0	0	1	0	0	0
MH117942.1	Pediculus_humanus_haplotype_A71_Democratic_Republic_of_the_Congo	0	0	0	1	0	0	0
MH117943.1	Pediculus_humanus_haplotype_A72_Democratic_Republic_of_the_Congo	0	0	0	1	0	0	0
MH117944.1	Pediculus_humanus_haplotype_A73_Democratic_Republic_of_the_Congo	0	0	0	1	0	0	0
MH117945.1	Pediculus_humanus_haplotype_D77_Democratic_Republic_of_the_Congo	0	0	0	1	0	0	0
MH117946.1	Pediculus_humanus_haplotype_D78_Democratic_Republic_of_the_Congo	0	0	0	1	0	0	0
MH117947.1	Pediculus_humanus_haplotype_D79_Democratic_Republic_of_the_Congo	0	0	0	1	0	0	0
MH117948.1	Pediculus_humanus_haplotype_D80_Democratic_Republic_of_the_Congo	0	0	0	1	0	0	0
MH117949.1	Pediculus_humanus_haplotype_D81_Democratic_Republic_of_the_Congo	0	0	0	1	0	0	0
MH117950.1	Pediculus_humanus_haplotype_D82_Democratic_Republic_of_the_Congo	0	0	0	1	0	0	0
MH117951.1	Pediculus_humanus_haplotype_D83_Democratic_Republic_of_the_Congo	0	0	0	1	0	0	0
MH117952.1	Pediculus_humanus_haplotype_D84_Democratic_Republic_of_the_Congo	0	0	0	1	0	0	0
MH117953.1	Pediculus_humanus_haplotype_D85_Democratic_Republic_of_the_Congo	0	0	0	1	0	0	0
MH230921.1	Pediculus_humanus_capitis_haplotype_E62_Democratic_Republic_of_the_Congo	0	0	0	1	0	0	0
MH230922.1	Pediculus_humanus_capitis_haplotype_D76_Democratic_Republic_of_the_Congo	0	0	0	1	0	0	0
MH230923.1	Pediculus_humanus_capitis_haplotype_D75_Democratic_Republic_of_the_Congo	0	0	0	1	0	0	0
MH230924.1	Pediculus_humanus_capitis_haplotype_D74_Democratic_Republic_of_the_Congo	0	0	0	1	0	0	0
MH230925.1	Pediculus_humanus_capitis_haplotype_A69_Democratic_Republic_of_the_Congo	0	0	0	1	0	0	0
MH230926.1	Pediculus_humanus_capitis_haplotype_A68_Democratic_Republic_of_the_Congo	0	0	0	1	0	0	0
MH230927.1	Pediculus_humanus_capitis_haplotype_A67_Democratic_Republic_of_the_Congo	0	0	0	1	0	0	0
MH230928.1	Pediculus_humanus_capitis_haplotype_A66_Democratic_Republic_of_the_Congo	0	0	0	1	0	0	0
MH392478.1	Pediculus_humanus_capitis_haplotype_E52_Niger	0	0	0	1	0	0	0
MH392479.1	Pediculus_humanus_capitis_haplotype_E53_Niger	0	0	0	1	0	0	0
MH392480.1	Pediculus_humanus_capitis_haplotype_E54_Niger	0	0	0	1	0	0	0
MH392481.1	Pediculus_humanus_capitis_haplotype_E55_Niger	0	0	0	1	0	0	0
MH429036.1	Pediculus_humanus_haplotype_A63_Amazonia	0	0	1	0	0	0	0
MH429037.1	Pediculus_humanus_haplotype_A64_Amazonia	0	0	1	0	0	0	0
MH429038.1	Pediculus_humanus_haplotype_A65_Amazonia	0	0	1	0	0	0	0
MH429039.1	Pediculus_humanus_haplotype_F54_Amazonia	0	0	1	0	0	0	0
MH429040.1	Pediculus_humanus_haplotype_F1_Amazonia	0	0	1	0	0	0	0
MH429041.1	Pediculus_humanus_haplotype_F2_Amazonia	0	0	1	0	0	0	0
MH429042.1	Pediculus_humanus_haplotype_F3_Amazonia	0	0	1	0	0	0	0
MH429043.1	Pediculus_humanus_haplotype_F4_Amazonia	0	0	1	0	0	0	0
MH429044.1	Pediculus_humanus_haplotype_F5_Amazonia	0	0	1	0	0	0	0
MH429045.1	Pediculus_humanus_haplotype_F6_Amazonia	0	0	1	0	0	0	0
MH429046.1	Pediculus_humanus_haplotype_F7_Amazonia	0	0	1	0	0	0	0
MH429047.1	Pediculus_humanus_haplotype_E52_Niger	0	0	0	1	0	0	0
MH429048.1	Pediculus_humanus_haplotype_E53_Niger	0	0	0	1	0	0	0
MH429049.1	Pediculus_humanus_haplotype_E54_Niger	0	0	0	1	0	0	0
MH429050.1	Pediculus_humanus_haplotype_E55_Niger	0	0	0	1	0	0	0
MK248879.1	Pediculus_humanus_voucher_Italy_1	1	0	0	0	0	0	0
MK248880.1	Pediculus_humanus_voucher_Italy_2	1	0	0	0	0	0	0
MK248881.1	Pediculus_humanus_voucher_Italy_3	1	0	0	0	0	0	0
MK248882.1	Pediculus_humanus_voucher_Italy_4	1	0	0	0	0	0	0
MK248883.1	Pediculus_humanus_voucher_Italy_5	1	0	0	0	0	0	0
MK248884.1	Pediculus_humanus_voucher_Italy_6	1	0	0	0	0	0	0
MK248885.1	Pediculus_humanus_voucher_Italy_7	1	0	0	0	0	0	0
MK248886.1	Pediculus_humanus_voucher_Italy_8	1	0	0	0	0	0	0
MK248887.1	Pediculus_humanus_voucher_Italy_9	1	0	0	0	0	0	0
MK248888.1	Pediculus_humanus_voucher_Italy_10	1	0	0	0	0	0	0
MK248889.1	Pediculus_humanus_voucher_Italy_11	1	0	0	0	0	0	0
MK248890.1	Pediculus_humanus_voucher_Italy_12	1	0	0	0	0	0	0
MK248891.1	Pediculus_humanus_voucher_Italy_13	1	0	0	0	0	0	0
MK248892.1	Pediculus_humanus_voucher_Italy_14	1	0	0	0	0	0	0
MK248893.1	Pediculus_humanus_voucher_Italy_15	1	0	0	0	0	0	0
MK248894.1	Pediculus_humanus_voucher_Italy_16	1	0	0	0	0	0	0
MK248895.1	Pediculus_humanus_voucher_Italy_17	1	0	0	0	0	0	0
MK248896.1	Pediculus_humanus_voucher_Italy_18	1	0	0	0	0	0	0
MK248897.1	Pediculus_humanus_voucher_Italy_19	1	0	0	0	0	0	0
MK248898.1	Pediculus_humanus_voucher_Italy_20	1	0	0	0	0	0	0
MK248899.1	Pediculus_humanus_voucher_Italy_21	1	0	0	0	0	0	0
MK248900.1	Pediculus_humanus_voucher_Italy_22	1	0	0	0	0	0	0
MK248901.1	Pediculus_humanus_voucher_Italy_23	1	0	0	0	0	0	0
MK248902.1	Pediculus_humanus_voucher_Italy_24	1	0	0	0	0	0	0
MK248903.1	Pediculus_humanus_voucher_Italy_25	1	0	0	0	0	0	0
MK248904.1	Pediculus_humanus_voucher_Italy_26	1	0	0	0	0	0	0
MK631767.1	Pediculus_humanus_capitis_Iran	0	0	0	0	0	1	0
MK631768.1	Pediculus_humanus_capitis_Iran	0	0	0	0	0	1	0
MK631769.1	Pediculus_humanus_capitis_Iran	0	0	0	0	0	1	0
MK631770.1	Pediculus_humanus_capitis_Iran	0	0	0	0	0	1	0
MK631771.1	Pediculus_humanus_capitis_Iran	0	0	0	0	0	1	0
MK631772.1	Pediculus_humanus_capitis_Iran	0	0	0	0	0	1	0
MK631773.1	Pediculus_humanus_capitis_Iran	0	0	0	0	0	1	0
MK631774.1	Pediculus_humanus_capitis_Iran	0	0	0	0	0	1	0
MK631775.1	Pediculus_humanus_capitis_Iran	0	0	0	0	0	1	0
MK631776.1	Pediculus_humanus_capitis_Iran	0	0	0	0	0	1	0
MK631777.1	Pediculus_humanus_capitis_Iran	0	0	0	0	0	1	0
MK631778.1	Pediculus_humanus_capitis_Iran	0	0	0	0	0	1	0
MK631779.1	Pediculus_humanus_capitis_Iran	0	0	0	0	0	1	0
MK631780.1	Pediculus_humanus_capitis_Iran	0	0	0	0	0	1	0
MK631781.1	Pediculus_humanus_capitis_Iran	0	0	0	0	0	1	0
MK631782.1	Pediculus_humanus_capitis_Iran	0	0	0	0	0	1	0
MK631783.1	Pediculus_humanus_capitis_Iran	0	0	0	0	0	1	0
MK631784.1	Pediculus_humanus_capitis_Iran	0	0	0	0	0	1	0
MN337632.1	Pediculus_humanus_capitis_Turkey	0	0	0	0	0	1	0
MN337633.1	Pediculus_humanus_capitis_Turkey	0	0	0	0	0	1	0
MN337634.1	Pediculus_humanus_capitis_Turkey	0	0	0	0	0	1	0
MN337635.1	Pediculus_humanus_capitis_Turkey	0	0	0	0	0	1	0
MN337636.1	Pediculus_humanus_capitis_Turkey	0	0	0	0	0	1	0
MN337637.1	Pediculus_humanus_capitis_Turkey	0	0	0	0	0	1	0
MN337638.1	Pediculus_humanus_capitis_Turkey	0	0	0	0	0	1	0
MN337639.1	Pediculus_humanus_capitis_Turkey	0	0	0	0	0	1	0
MN337640.1	Pediculus_humanus_capitis_Turkey	0	0	0	0	0	1	0
MN337641.1	Pediculus_humanus_capitis_Turkey	0	0	0	0	0	1	0
MN337642.1	Pediculus_humanus_capitis_Turkey	0	0	0	0	0	1	0
MN337643.1	Pediculus_humanus_capitis_Turkey	0	0	0	0	0	1	0
MN337644.1	Pediculus_humanus_capitis_Turkey	0	0	0	0	0	1	0
MN337645.1	Pediculus_humanus_capitis_Turkey	0	0	0	0	0	1	0
MN337646.1	Pediculus_humanus_capitis_Turkey	0	0	0	0	0	1	0
MN337647.1	Pediculus_humanus_capitis_Turkey	0	0	0	0	0	1	0
MN337648.1	Pediculus_humanus_capitis_Turkey	0	0	0	0	0	1	0
MN337649.1	Pediculus_humanus_capitis_Turkey	0	0	0	0	0	1	0
MN337650.1	Pediculus_humanus_capitis_Turkey	0	0	0	0	0	1	0
MN337651.1	Pediculus_humanus_capitis_Turkey	0	0	0	0	0	1	0
MN337652.1	Pediculus_humanus_capitis_Turkey	0	0	0	0	0	1	0
MN337653.1	Pediculus_humanus_capitis_Turkey	0	0	0	0	0	1	0
MN337654.1	Pediculus_humanus_capitis_Turkey	0	0	0	0	0	1	0
MN337655.1	Pediculus_humanus_capitis_Turkey	0	0	0	0	0	1	0
MN337656.1	Pediculus_humanus_capitis_Turkey	0	0	0	0	0	1	0
MN337657.1	Pediculus_humanus_capitis_Turkey	0	0	0	0	0	1	0
MN337658.1	Pediculus_humanus_capitis_Turkey	0	0	0	0	0	1	0
MN337659.1	Pediculus_humanus_capitis_Turkey	0	0	0	0	0	1	0
MN337660.1	Pediculus_humanus_capitis_Turkey	0	0	0	0	0	1	0
MN337661.1	Pediculus_humanus_capitis_Turkey	0	0	0	0	0	1	0
MN337662.1	Pediculus_humanus_capitis_Turkey	0	0	0	0	0	1	0
MN337663.1	Pediculus_humanus_capitis_Turkey	0	0	0	0	0	1	0
MN337664.1	Pediculus_humanus_capitis_Turkey	0	0	0	0	0	1	0
MN337665.1	Pediculus_humanus_capitis_Turkey	0	0	0	0	0	1	0
MN337666.1	Pediculus_humanus_capitis_Turkey	0	0	0	0	0	1	0
MN337667.1	Pediculus_humanus_capitis_Turkey	0	0	0	0	0	1	0
MN337668.1	Pediculus_humanus_capitis_Turkey	0	0	0	0	0	1	0
MN337669.1	Pediculus_humanus_capitis_Turkey	0	0	0	0	0	1	0
MN337670.1	Pediculus_humanus_capitis_Turkey	0	0	0	0	0	1	0
MN337671.1	Pediculus_humanus_capitis_Turkey	0	0	0	0	0	1	0
MN337672.1	Pediculus_humanus_capitis_Turkey	0	0	0	0	0	1	0
MN337673.1	Pediculus_humanus_capitis_Turkey	0	0	0	0	0	1	0
MN337674.1	Pediculus_humanus_capitis_Turkey	0	0	0	0	0	1	0
MN337675.1	Pediculus_humanus_capitis_Turkey	0	0	0	0	0	1	0
MN337676.1	Pediculus_humanus_capitis_Turkey	0	0	0	0	0	1	0
MN337677.1	Pediculus_humanus_capitis_Turkey	0	0	0	0	0	1	0
MN337678.1	Pediculus_humanus_capitis_Turkey	0	0	0	0	0	1	0
MN337679.1	Pediculus_humanus_capitis_Turkey	0	0	0	0	0	1	0
MN337680.1	Pediculus_humanus_capitis_Turkey	0	0	0	0	0	1	0
MN337681.1	Pediculus_humanus_capitis_Turkey	0	0	0	0	0	1	0
MN337682.1	Pediculus_humanus_capitis_Turkey	0	0	0	0	0	1	0
MN337683.1	Pediculus_humanus_capitis_Turkey	0	0	0	0	0	1	0
MN337684.1	Pediculus_humanus_capitis_Turkey	0	0	0	0	0	1	0
MN337685.1	Pediculus_humanus_capitis_Turkey	0	0	0	0	0	1	0
MN337686.1	Pediculus_humanus_capitis_Turkey	0	0	0	0	0	1	0
MN337687.1	Pediculus_humanus_capitis_Turkey	0	0	0	0	0	1	0
MN337688.1	Pediculus_humanus_capitis_Turkey	0	0	0	0	0	1	0
MN337689.1	Pediculus_humanus_capitis_Turkey	0	0	0	0	0	1	0
MN337690.1	Pediculus_humanus_capitis_Turkey	0	0	0	0	0	1	0
MN337691.1	Pediculus_humanus_capitis_Turkey	0	0	0	0	0	1	0
MN337692.1	Pediculus_humanus_capitis_Turkey	0	0	0	0	0	1	0
MN337693.1	Pediculus_humanus_capitis_Turkey	0	0	0	0	0	1	0
MN337694.1	Pediculus_humanus_capitis_Turkey	0	0	0	0	0	1	0
MN337695.1	Pediculus_humanus_capitis_Turkey	0	0	0	0	0	1	0
MN337696.1	Pediculus_humanus_capitis_Turkey	0	0	0	0	0	1	0
MN337697.1	Pediculus_humanus_capitis_Turkey	0	0	0	0	0	1	0
MN337698.1	Pediculus_humanus_capitis_Turkey	0	0	0	0	0	1	0
MN337699.1	Pediculus_humanus_capitis_Turkey	0	0	0	0	0	1	0
MN337700.1	Pediculus_humanus_capitis_Turkey	0	0	0	0	0	1	0
MN337701.1	Pediculus_humanus_capitis_Turkey	0	0	0	0	0	1	0
MN337702.1	Pediculus_humanus_capitis_Turkey	0	0	0	0	0	1	0
MN337703.1	Pediculus_humanus_capitis_Turkey	0	0	0	0	0	1	0
MN337704.1	Pediculus_humanus_capitis_Turkey	0	0	0	0	0	1	0
MN337705.1	Pediculus_humanus_capitis_Turkey	0	0	0	0	0	1	0
MN337706.1	Pediculus_humanus_capitis_Turkey	0	0	0	0	0	1	0
MN337707.1	Pediculus_humanus_capitis_Turkey	0	0	0	0	0	1	0
MN337708.1	Pediculus_humanus_capitis_Turkey	0	0	0	0	0	1	0
MN337709.1	Pediculus_humanus_capitis_Turkey	0	0	0	0	0	1	0
MN337710.1	Pediculus_humanus_capitis_Turkey	0	0	0	0	0	1	0
MN337711.1	Pediculus_humanus_capitis_Turkey	0	0	0	0	0	1	0
MN337712.1	Pediculus_humanus_capitis_Turkey	0	0	0	0	0	1	0
MN337713.1	Pediculus_humanus_capitis_Turkey	0	0	0	0	0	1	0
MN337714.1	Pediculus_humanus_capitis_Turkey	0	0	0	0	0	1	0
MN337715.1	Pediculus_humanus_capitis_Turkey	0	0	0	0	0	1	0
MN337716.1	Pediculus_humanus_capitis_Turkey	0	0	0	0	0	1	0
MN337717.1	Pediculus_humanus_capitis_Turkey	0	0	0	0	0	1	0
MN337718.1	Pediculus_humanus_capitis_Turkey	0	0	0	0	0	1	0
MN337719.1	Pediculus_humanus_capitis_Turkey	0	0	0	0	0	1	0
MN337720.1	Pediculus_humanus_capitis_Turkey	0	0	0	0	0	1	0
MN337721.1	Pediculus_humanus_capitis_Turkey	0	0	0	0	0	1	0
MN337722.1	Pediculus_humanus_capitis_Turkey	0	0	0	0	0	1	0
MN337723.1	Pediculus_humanus_capitis_Turkey	0	0	0	0	0	1	0
MN337724.1	Pediculus_humanus_capitis_Turkey	0	0	0	0	0	1	0
MN337725.1	Pediculus_humanus_capitis_Turkey	0	0	0	0	0	1	0
MN337726.1	Pediculus_humanus_capitis_Turkey	0	0	0	0	0	1	0
MN337727.1	Pediculus_humanus_capitis_Turkey	0	0	0	0	0	1	0
MN337728.1	Pediculus_humanus_capitis_Turkey	0	0	0	0	0	1	0
MN337729.1	Pediculus_humanus_capitis_Turkey	0	0	0	0	0	1	0
MN337730.1	Pediculus_humanus_capitis_Turkey	0	0	0	0	0	1	0
MN337731.1	Pediculus_humanus_capitis_Turkey	0	0	0	0	0	1	0
MN337732.1	Pediculus_humanus_capitis_Turkey	0	0	0	0	0	1	0
MN337733.1	Pediculus_humanus_capitis_Turkey	0	0	0	0	0	1	0
MN337734.1	Pediculus_humanus_capitis_Turkey	0	0	0	0	0	1	0
MN337735.1	Pediculus_humanus_capitis_Turkey	0	0	0	0	0	1	0
MN337736.1	Pediculus_humanus_capitis_Turkey	0	0	0	0	0	1	0
MN337737.1	Pediculus_humanus_capitis_Turkey	0	0	0	0	0	1	0
MN337738.1	Pediculus_humanus_capitis_Turkey	0	0	0	0	0	1	0
MN337739.1	Pediculus_humanus_capitis_Turkey	0	0	0	0	0	1	0
MN337740.1	Pediculus_humanus_capitis_Turkey	0	0	0	0	0	1	0
MN337741.1	Pediculus_humanus_capitis_Turkey	0	0	0	0	0	1	0
MN337742.1	Pediculus_humanus_capitis_Turkey	0	0	0	0	0	1	0
MN337743.1	Pediculus_humanus_capitis_Turkey	0	0	0	0	0	1	0
MN337744.1	Pediculus_humanus_capitis_Turkey	0	0	0	0	0	1	0
MN337745.1	Pediculus_humanus_capitis_Turkey	0	0	0	0	0	1	0
MN337746.1	Pediculus_humanus_capitis_Turkey	0	0	0	0	0	1	0
MN337747.1	Pediculus_humanus_capitis_Turkey	0	0	0	0	0	1	0
MN337748.1	Pediculus_humanus_capitis_Turkey	0	0	0	0	0	1	0
MN337749.1	Pediculus_humanus_capitis_Turkey	0	0	0	0	0	1	0
MN337750.1	Pediculus_humanus_capitis_Turkey	0	0	0	0	0	1	0
MN337751.1	Pediculus_humanus_capitis_Turkey	0	0	0	0	0	1	0
MN337752.1	Pediculus_humanus_capitis_Turkey	0	0	0	0	0	1	0
MN337753.1	Pediculus_humanus_capitis_Turkey	0	0	0	0	0	1	0
MN337754.1	Pediculus_humanus_capitis_Turkey	0	0	0	0	0	1	0
MN337755.1	Pediculus_humanus_capitis_Turkey	0	0	0	0	0	1	0
MN337756.1	Pediculus_humanus_capitis_Turkey	0	0	0	0	0	1	0
MN337757.1	Pediculus_humanus_capitis_Turkey	0	0	0	0	0	1	0
MN337758.1	Pediculus_humanus_capitis_Turkey	0	0	0	0	0	1	0
MN337759.1	Pediculus_humanus_capitis_Turkey	0	0	0	0	0	1	0
MN337760.1	Pediculus_humanus_capitis_Turkey	0	0	0	0	0	1	0
MN337761.1	Pediculus_humanus_capitis_Turkey	0	0	0	0	0	1	0
MN337762.1	Pediculus_humanus_capitis_Turkey	0	0	0	0	0	1	0
MN337763.1	Pediculus_humanus_capitis_Turkey	0	0	0	0	0	1	0
MN337764.1	Pediculus_humanus_capitis_Turkey	0	0	0	0	0	1	0
MN337765.1	Pediculus_humanus_capitis_Turkey	0	0	0	0	0	1	0
MN337766.1	Pediculus_humanus_capitis_Turkey	0	0	0	0	0	1	0
MN337767.1	Pediculus_humanus_capitis_Turkey	0	0	0	0	0	1	0
MN337768.1	Pediculus_humanus_capitis_Turkey	0	0	0	0	0	1	0
MN337769.1	Pediculus_humanus_capitis_Turkey	0	0	0	0	0	1	0
MN337770.1	Pediculus_humanus_capitis_Turkey	0	0	0	0	0	1	0
MN337771.1	Pediculus_humanus_capitis_Turkey	0	0	0	0	0	1	0
MN337772.1	Pediculus_humanus_capitis_Turkey	0	0	0	0	0	1	0
MN337773.1	Pediculus_humanus_capitis_Turkey	0	0	0	0	0	1	0
MN337774.1	Pediculus_humanus_capitis_Turkey	0	0	0	0	0	1	0
MN337775.1	Pediculus_humanus_capitis_Turkey	0	0	0	0	0	1	0
MN337776.1	Pediculus_humanus_capitis_Turkey	0	0	0	0	0	1	0
MN337777.1	Pediculus_humanus_capitis_Turkey	0	0	0	0	0	1	0
MN337778.1	Pediculus_humanus_capitis_Turkey	0	0	0	0	0	1	0
MN337779.1	Pediculus_humanus_capitis_Turkey	0	0	0	0	0	1	0
MN337780.1	Pediculus_humanus_capitis_Turkey	0	0	0	0	0	1	0
MN337781.1	Pediculus_humanus_capitis_Turkey	0	0	0	0	0	1	0
MN515368.1	Pediculus_humanus_capitis_haplotype_C74	0	0	0	1	0	0	0
MN515369.1	Pediculus_humanus_capitis_haplotype_E46	0	0	0	1	0	0	0
MN515370.1	Pediculus_humanus_capitis_haplotype_A76	0	0	0	1	0	0	0
MN515371.1	Pediculus_humanus_capitis_haplotype_A77	0	0	0	1	0	0	0
MN515372.1	Pediculus_humanus_capitis_haplotype_A78	0	0	0	1	0	0	0
MN515373.1	Pediculus_humanus_capitis_haplotype_C80	0	0	0	1	0	0	0
MN515374.1	Pediculus_humanus_capitis_haplotype_A17	0	0	0	1	0	0	0
MN515375.1	Pediculus_humanus_capitis_haplotype_A72	0	0	0	1	0	0	0
MN515376.1	Pediculus_humanus_capitis_haplotype_A73	0	0	0	1	0	0	0
MN515377.1	Pediculus_humanus_capitis_haplotype_A74	0	0	0	1	0	0	0
MN515378.1	Pediculus_humanus_capitis_haplotype_A75	0	0	0	1	0	0	0
MN515379.1	Pediculus_humanus_capitis_haplotype_C75	0	0	0	1	0	0	0
MN515380.1	Pediculus_humanus_capitis_haplotype_A5	0	0	0	1	0	0	0
MN635432.1	Pediculus_humanus_capitis_haplotype_70	0	0	0	1	0	0	0
MN635433.1	Pediculus_humanus_capitis_haplotype_71	0	0	0	1	0	0	0
MN635434.1	Pediculus_humanus_capitis_haplotype_40	0	0	0	1	0	0	0
